# Supplementary material for: MMP2 Modulates Inflammatory Response during Axonal Regeneration in the Murine Visual System
Source: Cells. 2021 Jul 2;10(7):1672. doi: 10.3390/cells10071672 (PMC8307586; doi:10.3390/cells10071672)
Supplement: Supplementary file 1 [file cells-10-01672-s001.zip]

Archive with 1 entries (1 files):
- cells-1245582-supplementary.pdf
